# Supplementary material for: Honokiol and Nicotinamide Adenine Dinucleotide Improve Exercise Endurance in Pulmonary Hypertensive Rats Through Increasing SIRT3 Function in Skeletal Muscle
Source: Int J Mol Sci. 2024 Oct 29;25(21):11600. doi: 10.3390/ijms252111600 (PMC11545838; doi:10.3390/ijms252111600)
Supplement: Supplementary file 1 [file ijms-25-11600-s001.zip]

Archive with 1 entries (1 files):
- ijms-3257549-supplementary.docx
